# Supplementary material for: Identifying suitable reference genes for gene expression analysis in developing skeletal muscle in pigs
Source: PeerJ. 2016 Dec 13;4:e2428. doi: 10.7717/peerj.2428 (PMC5157201; doi:10.7717/peerj.2428)
Supplement: Supplemental Information 2 [file peerj-04-2428-s002.xlsx]

## Sheet: Sheet1
Supplemental File. RPKM value of the 15 candidate reference genes in the transcriptome profiles of skeletal muscle tissue across 26 developmental stages
geneID	gene symbol	LE33	LE40	LE45	LE50	LE55	LE60	LE65	LE70	LE75	LE80	LE85	LE90	LE95	LE100	LE105	LD0	LD10	LD20	LD30	LD40	LD60	LD80	LD100	LD140	LD160	LD180
ENSSSCT00000008324	ACTB	4791.4	1927.83	1670.15	2187.74	1124.68	1691.99	1277.48	1682.37	1389.15	1148.26	995.696	1379.27	1131.49	1351.41	1134.38	508.39	777.473	535.413	384.535	412.508	517.126	466.259	267.364	424.265	359.011	120.929
ENSSSCT00000000756	GAPDH	1718.76	2272.72	3464.64	2679.72	2902.11	3063.76	2862.06	4129.73	4745.48	4206.89	3901.64	4201.08	5546	6208.59	7743.74	8463.42	18541	18913.1	15243.2	24875.1	27027.7	28011.3	28919.3	28742.7	26614.8	27744.1
ENSSSCT00000022584	RHOA	270.434	236.861	175.698	267.897	389.967	245.271	283.145	208.763	239.397	241.526	325.785	243.163	221.291	221.419	193.341	143.776	107.092	95.7207	109.938	128.535	83.2754	96.447	79.1893	88.0345	82.6072	103.03
ENSSSCT00000009592	RPS18	2201.93	2494.56	2417.98	1109.19	1767.03	1873.25	1479.69	1734.1	1909.7	1405.67	1171.17	1054.53	854.678	1049.47	771.042	724.43	359.33	392.945	350.4	485.398	381.932	311.867	239.885	297.286	258.978	139.084
ENSSSCT00000009226	RPL32	0.589585	0.191746	0	0.492068	0	0.188014	1.05278	0.568845	0.618521	0.185044	0.58956	0.639032	0.145188	0.529639	0	0.25128	0.277109	0.130702	0	0.431692	0	0.276597	0.149553	0	0.292321	0.120832
ENSSSCT00000018219	PPIA	1549.54	1564.51	1812.94	787.564	1321.36	1062.64	797.142	942.6	864.195	813.71	609.548	518.668	460.13	540.184	572.623	577.722	417.551	241.755	239.165	257.397	270.03	293.602	267.266	184.095	114.179	140.147
ENSSSCT00000001125	H3F3A	1031.5	956.628	991.201	685.133	807.936	626.523	731.003	586.119	723.056	680.916	496.466	581.525	587.434	643.161	586.84	289.591	263.931	189.422	187.694	223.258	185.289	249.852	211.249	200.663	147.262	124.381
ENSSSCT00000014509	API5	20.4681	14.1284	4.23357	19.8612	17.5897	20.6834	16.7259	12.0174	14.1823	12.3952	36.3018	21.6085	15.598	13.054	11.1457	14.1453	5.85419	7.13873	7.84502	8.93455	5.28828	6.6985	10.0177	7.12864	8.43491	21.5422
ENSSSCT00000005170	B2M	144.18	283.646	359.152	355.603	242.01	375.782	208.972	209.774	292.487	326.235	183.238	458.58	545.986	585.139	777.832	251.259	686.056	335.7	837.005	437.582	457.929	721.97	874.142	881.911	488.275	103.542
ENSSSCT00000032579	AP1S1	44.74	46.4953	31.3794	37.5163	24.901	25.7053	28.2138	23.8045	24.2878	24.6628	21.6297	22.8037	18.4767	20.7976	16.9656	13.9364	7.14835	5.05742	7.20328	4.70187	6.94971	7.25406	6.30122	6.23684	5.5299	5.92231
ENSSSCT00000014172	DRAP1	274.017	343.459	411.495	233.312	204.093	251.219	243.808	280.205	296.528	235.918	227.513	187.057	175.542	191.717	182.739	147.026	121.992	96.4008	113.836	115.704	103.154	137.249	117.1	106.587	122.914	98.9084
ENSSSCT00000029370	TBP	9.47548	6.82699	6.543	7.54324	16.1223	8.55362	10.3253	7.21995	7.34069	6.31388	8.16314	4.89807	5.16932	6.46044	4.11754	3.72778	3.76837	3.16701	3.55076	2.98864	2.60104	2.32524	1.70096	2.65686	1.73465	1.43405
ENSSSCT00000008231	VAPB	35.7846	43.3559	26.5576	57.2257	39.2086	44.7056	33.4354	34.5521	51.1998	45.9527	47.7107	53.6964	53.3161	51.787	59.1308	85.6446	23.6312	19.3875	32.4301	30.3784	27.7248	27.5828	36.3912	33.5051	23.7105	49.7425
ENSSSCT00000010800	WSB2	62.8478	50.6181	30.5931	62.6474	69.3404	70.5543	83.1994	64.6286	60.834	52.3117	54.7678	62.8869	65.3021	58.3455	55.8294	85.1428	53.707	61.8878	67.6719	86.5041	74.5494	109.85	82.3077	121.949	86.8389	126.542
ENSSSCT00000027810	RNF7	40.0181	83.6971	61.1418	92.0168	44.8769	113.091	42.3743	61.1508	97.1078	80.2168	31.2467	79.5595	63.3744	71.5013	74.9392	53.5226	26.8103	17.6448	15.757	22.2322	31.7517	35.2661	86.591	34.0498	32.2284	25.556
Note: RPKM,Reads Per Kilobases per Million reads ; L, Landrace pig. E, embryonic days; D, days after birth.
